# Supplementary material for: Security analysis of elliptic curves with embedding degree 1 proposed in PLOS ONE 2016
Source: PLoS One. 2019 Feb 19;14(2):e0212310. doi: 10.1371/journal.pone.0212310 (PMC6380619; doi:10.1371/journal.pone.0212310)
Supplement: S1 File — This file contains five integers r1, p1, ℓ1, s1, and h1, and ten sets of values b, P, Q, g, and y, and these symbols are defined as follows: r1 is the order of each E[r1]⊆E(Fp1).p1 is the field order of defining the finite field Fp1 of each E.ℓ1 = 316.s1=⌊π·2ℓ1⌋, where π is the ratio of a circle’s circumference to its diameter. h1=s1c∈μr1, where c = (p1 − 1)/r1.b is a coefficient of each Weierstrass equation, which defines each E.P and Q are contained in each E[r1].g = t(P, Q).y = logg h1. Note that all p1, r1, b, P, and Q are generated by Wang et al. [35] and are described in the file [38]. (TXT) [file pone.0212310.s001.txt]

r1 = 730750818686719107034401070324602422792720220161
p1 = 533996759011310222874819404525682685548618076116297227036988012012286237103997609758897031086083
l1 = 316
s1 = 419400073763260557197240060888750202550262130589196809420444151521982076166987836256218774307127
h1 = 125126194046812094170376036573540597759182880621263421917600182682624961256080758674215458765213

The 1th set:
b = 5582
P = (92216901, 324171638614811955738700451351453938462743355913304125667979195175749628071873615636670182400781)
Q = (2900911840, 470565327089465608766717290556724343611875827253253971039274229090627830093258979017255917746829)
g = 501315691527081175374792339172471142779417547447881611871057771942872664466403007730492718725345
y = 493059955845965160887568511055902434508039647541

The 2th set:
b = 411
P = (6456, 200783653312643253000427685185361672824889578029877838466376294032581210908578307946592006236274)
Q = (7718449758221, 246594700063950682499345743858581550409793007029702423620631032309187268322219527336805985703980)
g = 314392674673926528903248403872171293972884822033911896116958813221358073862256107099046794271104
y = 509215067371235104139961561958011918015844220307

The 3th set:
b = 6888558
P = (63, 483447298606802197007667782086007062212874881060089832042154800397367248862591909523693105053579)
Q = (503, 77335678175724311469109067552943334864235153595640796029200821503606472539285202409938146494560)
g = 295251779134482447732892624754911071841116209507416928553700101383734307188341601122426073151533
y = 288150844098722285879818283802053676490627675888

The 4th set:
b = 1852511737533
P = (28136114, 242158699775814654792914165109030127513135019773154553510244588647142304534134418272078033955490)
Q = (86590, 121551762235427048604306704938720769730830601113589433595621413717086224050169417598237928322315)
g = 38722497522853988292866546503299247224291491569752746283341044129243429188586220438837047152212
y = 344301015297248994872396643646336330496272794319

The 5th set:
b = 111158
P = (9069952, 191884782129835076896430782729279489410474467097317768476761535512656282281715989056396995028939)
Q = (40, 362063866070142646287391901715038404328540944674222712928339139412213864564948793769019222805261)
g = 266154321009296738495363270395145545035083886974630805761328302092870534933108100620798182164446
y = 231342797943544250974155955063011155218699410440

The 6th set:
b = 7134
P = (352, 373120637403567989697297819791130549970377887442049625481567602466046997349176087351878502769389)
Q = (1171827216, 497218853134580777525964760410326161237125053509830407941623317513914592421492486740293952308203)
g = 443604926413177435002898715990873242820810423562269349929794379046489720062430137318021649615748
y = 652720049992751112870234795974904634746164340865

The 7th set:
b = 562
P = (7751170, 170089631638765123245772026413070351656555635734890000712753208456308661954335842959630945562639)
Q = (9123978, 491696588250751128316690742989376247219892973435085382978639044870863996676582978948360971631311)
g = 386917785274885746032040913502943645949143126016072536332691812903600116556875178018651143985253
y = 361132380760148863998183953350431857333286621814

The 8th set:
b = 1105557501121
P = (96209917051711, 525449385155426365101090731761951180537095809586740545805755386839131992568764934554139827350205)
Q = (12835, 74127495296715015118497558174623723156473745792295184182056487700402725864604342423009775785761)
g = 487258253628199171728313548721006580676427328286055767613220152626900473307072661361147833698988
y = 142471803185408191623280973217705316485100561936

The 9th set:
b = 814
P = (76110676327, 455230770668674635001073148949612110022716252695998918206294806414038955424454903144922555015137)
Q = (856171875, 173617915786825757928929966543011205848033233611185463361858494144333951770711174509831733937961)
g = 519533977032838873908190218971712610455079459672610401543469200680374704188559681105537320464658
y = 433455658736827840171523248949014531236304194030

The 10th set:
b = 1110977
P = (935542646001, 425605723028492010195922479602517755514636860155519341225132168354176911010027713634301519279864)
Q = (211058810, 424408607333334853102700723328774094337451473846030924917501392093461859795155755424956700868152)
g = 213963952880426932893743669957103347081297506506619665421317863004168342213240185778339285965621
y = 469247177272356506892095658616707149528574596552
