# Supplementary material for: Security analysis of elliptic curves with embedding degree 1 proposed in PLOS ONE 2016
Source: PLoS One. 2019 Feb 19;14(2):e0212310. doi: 10.1371/journal.pone.0212310 (PMC6380619; doi:10.1371/journal.pone.0212310)
Supplement: S2 File — This file contains five integers r2, p2, ℓ2, s2, and h2, and ten sets of values b, P, Q, g, and y, and these symbols are defined as follows: r2 is the order of each E[r2]⊆E(Fp2).p2 is the field order of defining the finite field Fp2 of each E.ℓ2 = 374. s2=⌊π·2ℓ2⌋, where π is the ratio of a circle’s circumference to its diameter. h2=s2c∈μr2, where c = (p2 − 1)/r2.b is a coefficient of each Weierstrass equation, which defines each E.P and Q are contained in each E[r2].g = t(P, Q).y = logg h2. Note that all p2, r2, b, P, and Q are generated by Wang et al. [35] and are described in the file [39]. (TXT) [file pone.0212310.s002.txt]

r2 = 392318858461667547739736841485780351462856018272408567809
p2 = 153914086704665934422965002380478937065239300146784650062100877406582223574889954918829075571057020921478142492673
l2 = 374
s2 = 120883841018840242011282911171032406675236696007538813406097755396593077560871697943590929522019875279479723866691
h2 = 53588844629407085965538582170906451494054084054666654442207134997871548560471890027177057132529595521129373820836

The 1th set:
b = 19939371
P = (101632576, 6456559677953595243249071440914812438670419830497516231661845169016266961252740373819864329712585532393724507088)
Q = (787, 62207365317530303079868474424681968658290999887422485123944844803666645882403064689325461240631945228940714376579)
g = 126256276545894795905655660122162312255209299560636202464457908567557303111781822620236835411265901994305194441308
y = 203343679260592173502953820590438978747049022415049965247

The 2th set:
b = 567184
P = (1092, 50332939554544776784699847018106651517051078835855039072730701791252385462938704508376635308546678472360680194081)
Q = (121367159060718627217224114111511210822, 5062495179398117315482452195131861205687573535018516000473775772685569826079755771680166540725218316793325840517)
g = 150393647041663965129034551365290415442080970149646327106995018423658656873765707717193858291244297791080796503379
y = 276953764224384376337544866289489657980928244879982343612

The 3th set:
b = 2814077581
P = (19690, 13701813616769061100499475769635628479823205758243153308873377604750507126780365986867446231335619987486466881155)
Q = (99511337270, 58401216728487332550056646268663865453763373411348644184166719833553888045122261708198385474961190729708795616747)
g = 60856729053279225479485022118848994932856432324801480801757622176253317635395480864129767419900369452120618215177
y = 12542153907166735516586704502313571504249241822893829873

The 4th set:
b = 32719173873
P = (305, 2446625682376081978481507960242809458329288938068461144478582832386360796588610918151501693960121007536116975921)
Q = (52546317, 13051234829041891479993676744261334595085703384423960620115979668968076446758304183616977590930747085088053323485)
g = 149208546564387406143704929266237711824161561245003074793714201156709416550846669636885510197755273420274713073191
y = 315345936814561176000848951216818101278022213122597448794

The 5th set:
b = 291511132
P = (175110870, 26422266793812337943655927220743340882194857159362842037323657132441913451880107786617862146929925986248571454307)
Q = (52929431444710, 39030049465139844298298618018704993520899617096344328717215488873759181509862930906645924753062137056151714131084)
g = 74835187923406254331914290852643360411322713150077745803720082781294556778634396613624171076472073945869989971045
y = 111116717241565293491867224468002028390918162411464168262

The 6th set:
b = 55
P = (7, 40781893368993891930812730536689867310229831329456416865097402286437497676197476657785564193107114768744579183989)
Q = (92078397, 38327133129293669369124895928441182276403452219975048333880879711264470590128625938318345399691475052346563594639)
g = 128926763629816021227634092462154049448799533598765077029333849442390603092623372884235498066266460647299887868618
y = 71627311120666084514532705557606381481519695885020921919

The 7th set:
b = 210268
P = (3, 25259660275166042476508412818690894830751911798540833801742046007436348972333155985743154873490688791912437370362)
Q = (9383, 52818386380563806820207122278047300826779124594300805906198741479519251647974475752603835500891253269097507643048)
g = 90196149743671695156397545882160387413222858162730248096060371233222371837583157897045058830910312574551202340342
y = 243227059844659838811727134131999663775545108842884530848

The 8th set:
b = 3355
P = (4, 33465854102021863879037655179003797550899359455298861446808538532759621833106544313173837553567863238959501414853)
Q = (935066, 25060571103401030699045863598927025276604971750063955392610457560402236138031328696567467112995035667549312514645)
g = 72785317229025877645027893414188162898921693775581350085766442193558687579226447481870609184597399346586663972108
y = 221886751476450203054783274286487778253322859892915390028

The 9th set:
b = 51
P = (50346, 57555532573640818827262748847267684541640923059596625583351763446875768566063870193880429851277214556585814159409)
Q = (28814, 28032432633508388655760174858705934639900674679722533643331232902816297271950105947510751589356233130267361986709)
g = 138393340098536993533516585428188794918233267801279465634370365847407702388874651765657232366602885850883848117067
y = 172388921898308549319486975465942097298892221064988515591

The 10th set:
b = 16185
P = (878931311568, 9949092393260487623558675311477973923853944316037756742776414671364571509118363428864135851572575055834528785620)
Q = (1501877, 25570786605891227931846965514724775085110343083163901243286674938445026013072466634395139904725029308719809630476)
g = 13548734548549721525232658889631060840180409171956639252321286364167873589514961230649541233088393836675675507119
y = 236743001223737653596678624731894548166919254205376589277
