# Supplementary material for: Security analysis of elliptic curves with embedding degree 1 proposed in PLOS ONE 2016
Source: PLoS One. 2019 Feb 19;14(2):e0212310. doi: 10.1371/journal.pone.0212310 (PMC6380619; doi:10.1371/journal.pone.0212310)
Supplement: S3 File — This Sage script verifies our results described in S1 and S2 Files. (SAGE) [file pone.0212310.s003.sage]

# vim: set expandtab ft=python foldmethod=marker :

import re

def load_file(fname):
    print('Load file: {}'.format(fname))
    with open(fname) as fd:
        return fd.read().strip().split('\n')

def parse_params(lines):
    pstr = [x.split('=') for x in lines[0:5]]
    r, p, l, s, h = [ZZ(x[1]) for x in pstr]
    return r, p, l, s, h

bgy_pats = [x + r'\d = (\d+)' for x in (r'^b', r'^g', r'^y')]
bgy_res = [re.compile(x) for x in bgy_pats]
def parse_bgy(lines):
    bs = [ZZ(x.split('=')[1]) for x in lines if 'b = ' in x]
    gs = [ZZ(x.split('=')[1]) for x in lines if 'g = ' in x]
    ys = [ZZ(x.split('=')[1]) for x in lines if 'y = ' in x]
    return bs, gs, ys

P_re = re.compile(r'\((\d+), (\d+)\)')
def parse_PQ(lines):
    Ps = [x for x in lines if 'P = ' in x]
    Ps = [P_re.search(x) for x in Ps]
    Ps = [(ZZ(x.group(1)), ZZ(x.group(2))) for x in Ps]
    Qs = [x for x in lines if 'Q = ' in x]
    Qs = [P_re.search(x) for x in Qs]
    Qs = [(ZZ(x.group(1)), ZZ(x.group(2))) for x in Qs]
    return Ps, Qs

prec = 10000000
def verify(fname):
    lines = load_file(fname)
    r, p, l, s, h = parse_params(lines)
    # print('Hamming weight of r is {}.'.format(sum(r.bits())))
    assert r.is_prime()
    assert p.is_prime()
    assert (r^2 + r + 1 == p) or (r^2 - r + 1 == p)
    assert s < p
    assert h < p
    assert r.divides(p - 1)
    c = (p - 1) // r
    R = GF(r)
    F = GF(p)
    assert (pi * 2^l).n(prec).floor() < p
    assert (pi * 2^(l + 1)).n(prec).floor() >= p
    s, h = [F(x) for x in (s, h)]
    assert not s.is_one() and not s.is_zero()
    assert not h.is_one() and not h.is_zero()
    assert s^c == h
    bs, gs, ys = parse_bgy(lines)
    Ps, Qs = parse_PQ(lines)
    assert len(bs) == len(Ps)
    assert len(Ps) == len(Qs)
    assert len(Qs) == len(gs)
    assert len(gs) == len(ys)
    print('The target h = {}'.format(h))
    for i, (b, P, Q, g, y) in enumerate(zip(bs, Ps, Qs, gs, ys), 1):
        print('--> Instance no.{}:'.format(i))
        E = EllipticCurve(F, [0, b])
        assert E.order() == r^2
        print('{}'.format(E))
        P = E(P)
        Q = E(Q)
        assert P in E
        assert Q in E
        assert not P.is_zero()
        assert (r * P).is_zero()
        assert not Q.is_zero()
        assert (r * Q).is_zero()
        print('P = {}'.format(P))
        print('Q = {}'.format(Q))
        assert g < p
        g = F(g)
        assert not g.is_one() and not g.is_zero()
        assert P.tate_pairing(Q, r, 1) == g
        assert (g^r).is_one()
        print('g = {}'.format(g))
        assert g^y == h
        print('y = {} s.t. g^y = h'.format(y))
        print('<--')
    print('Verification passed: {}'.format(fname))

def main():
    verify('S1_File.txt')
    verify('S2_File.txt')

if __name__ == '__main__':
    main()
